# Supplementary material for: Cytokinesis in Suspension: A Distinctive Trait of Mesenchymal Stem Cells
Source: Cells. 2025 Jun 19;14(12):932. doi: 10.3390/cells14120932 (PMC12191188; doi:10.3390/cells14120932)
Supplement: Supplementary file 1 [file cells-14-00932-s001.zip]

Archive with 5 entries (5 files):
- Supplementary Data_MSC manuscript 250522.pdf
- Video S1_Mouse MSC on soft matrix.mp4
- VIdeo S2_Mouse MSC on Stiff plate.mp4
- Video S3_mbmMSC relating assay.mp4
- Video S4 hmbMSC readhesion assay_.mp4
